# Supplementary material for: The impacts of project uncertainty and relationship conflict on relationship continuity in construction: The role of political skill
Source: PLoS One. 2025 Nov 13;20(11):e0334555. doi: 10.1371/journal.pone.0334555 (PMC12614530; doi:10.1371/journal.pone.0334555)
Supplement: S1 File — (XLS) [file pone.0334555.s001.xls]

## Sheet: 00000
p1	p2	p3	p4	p5	p6	p7	p8	r1	r2	r3	r4	u1	u2	u3	u4	u5	u6	u7	u8	c1	c2	c3
2	3	3	3	1	1	4	3	3	4	3	4	3	2	3	2	3	2	3	2	3	3	3
3	2	3	3	2	2	3	3	2	2	2	2	3	3	3	3	3	3	3	3	3	3	3
3	2	3	3	2	1	5	2	3	4	3	4	1	3	2	2	2	2	1	1	1	3	1
2	2	3	3	3	2	3	3	2	2	4	2	4	4	4	4	4	4	3	4	4	4	4
2	3	2	2	3	2	4	4	4	5	5	4	4	4	5	5	5	4	5	5	1	1	1
2	2	2	2	3	3	4	4	3	3	3	2	2	2	2	2	2	2	2	2	4	4	4
3	2	2	3	2	3	4	3	2	2	2	1	1	2	3	3	2	2	1	2	4	4	5
2	2	3	4	3	2	3	3	2	2	3	2	3	4	3	4	3	4	3	4	4	3	4
3	2	3	4	1	1	4	4	3	3	3	4	3	4	3	5	3	4	3	3	3	3	4
3	3	2	2	3	3	3	3	4	4	4	4	3	3	3	3	3	3	3	3	3	3	3
2	2	3	4	3	2	3	3	2	2	3	2	3	4	3	4	3	4	3	4	4	3	4
2	3	3	4	3	2	3	3	3	3	3	3	3	3	3	4	3	4	4	4	2	2	2
3	3	3	4	2	2	3	3	3	3	3	3	2	2	2	3	2	2	2	2	3	3	4
3	3	3	3	2	2	4	3	3	3	3	3	2	2	2	2	2	2	2	2	3	3	3
3	2	2	3	3	3	4	3	2	2	2	3	4	5	5	4	5	5	5	4	4	5	5
2	3	3	3	3	2	4	3	3	3	3	3	3	3	3	3	4	3	2	2	3	3	3
3	2	3	3	2	2	4	4	3	3	3	3	3	3	4	3	3	4	3	3	3	3	3
2	3	4	3	2	1	4	4	3	3	3	3	4	4	4	4	4	4	2	4	2	2	4
2	2	3	3	2	2	5	4	4	5	5	4	4	4	5	4	4	5	5	5	3	3	3
3	3	3	3	2	2	4	4	2	2	2	2	2	2	2	3	3	3	2	2	3	4	5
3	3	3	3	3	3	3	3	5	5	3	4	5	3	5	3	5	5	5	3	1	1	3
3	3	3	3	2	2	4	4	4	5	5	4	5	4	4	4	4	5	5	5	3	3	3
5	3	2	2	2	1	5	4	4	4	4	4	4	4	4	3	4	4	4	4	3	2	3
3	2	3	4	2	2	4	4	4	3	3	5	3	5	3	5	3	5	3	3	2	3	2
3	3	3	3	2	2	4	4	1	2	2	1	2	3	2	3	3	2	3	3	4	4	2
2	2	4	4	3	2	4	3	1	2	1	2	3	4	5	5	3	4	1	4	4	4	2
4	3	3	3	2	2	3	4	3	2	2	3	1	1	1	4	2	3	4	3	4	3	4
3	3	3	3	2	1	5	4	3	3	3	2	3	3	3	3	3	4	4	3	3	3	4
2	2	3	3	4	2	4	4	2	2	2	3	3	3	2	3	3	3	2	3	4	3	4
2	2	3	3	4	2	4	4	3	3	3	3	3	3	5	5	3	5	3	5	3	3	3
3	2	3	3	3	2	4	4	2	2	2	2	3	3	4	3	3	4	3	3	3	3	3
3	2	4	3	3	2	5	2	2	1	2	3	1	1	1	1	1	1	1	1	1	2	1
2	2	3	3	4	2	4	4	3	3	3	2	4	4	2	4	4	4	3	4	4	3	4
3	3	3	3	3	3	3	3	5	5	3	4	5	3	5	3	5	5	5	3	1	1	3
3	3	3	3	2	2	4	4	4	5	5	4	5	4	4	4	4	5	5	5	3	3	3
3	3	3	3	2	2	4	4	2	2	2	2	2	2	2	3	3	3	2	2	3	4	5
3	3	3	3	3	3	3	4	5	5	4	3	4	2	5	5	4	4	4	4	4	3	3
2	3	3	3	3	3	5	3	4	3	3	2	1	3	1	2	3	1	1	1	4	4	4
3	3	3	3	2	2	5	4	4	4	3	3	5	4	4	4	4	4	4	4	4	3	2
3	3	3	4	3	3	3	3	3	3	3	3	3	4	3	4	3	3	3	3	3	3	3
3	2	3	3	3	3	4	4	3	3	3	3	4	4	4	4	4	4	3	4	3	3	2
2	2	3	3	4	3	3	5	1	1	1	1	3	2	2	2	3	3	1	2	3	3	4
3	4	4	4	1	3	3	3	4	4	3	3	3	3	3	3	3	3	3	3	3	3	3
2	2	3	3	4	3	4	4	1	1	2	1	2	2	2	4	2	4	3	2	4	4	4
3	3	3	4	3	3	3	3	3	3	3	3	3	3	3	3	3	3	3	3	3	4	3
3	2	3	4	3	2	4	4	2	1	1	1	2	2	2	3	3	1	1	2	4	5	5
2	2	3	3	3	3	5	4	3	4	4	5	4	4	5	5	4	5	4	5	3	3	2
3	3	4	4	2	2	3	4	3	4	3	3	2	2	2	2	2	4	2	2	3	2	3
3	3	3	4	3	3	3	3	3	3	3	3	3	3	3	3	3	3	3	3	3	2	3
3	3	3	3	3	3	3	4	2	2	3	3	4	2	2	4	2	4	4	4	4	3	4
2	3	4	4	3	2	4	3	1	1	1	1	3	4	4	4	3	4	4	4	4	4	4
3	3	4	4	2	2	3	4	4	5	5	4	5	3	3	3	5	4	4	5	2	2	2
2	3	4	4	3	2	4	3	1	1	1	1	3	4	4	4	3	4	4	4	4	4	4
2	3	4	4	3	2	4	3	1	1	1	1	3	4	4	4	3	4	4	4	4	4	4
3	2	4	4	2	3	4	4	3	5	5	5	4	3	4	4	3	5	4	5	4	3	3
3	3	3	3	2	3	5	4	3	3	5	5	5	4	5	4	5	4	5	4	1	2	2
3	3	4	4	2	2	4	4	1	2	2	2	4	4	3	4	5	4	3	4	3	5	5
3	4	4	4	2	3	3	3	3	3	2	2	3	3	3	3	3	3	3	3	3	3	4
3	3	3	2	4	3	4	4	2	3	2	2	3	3	3	3	3	3	3	3	3	3	3
3	3	3	3	3	3	4	4	4	4	4	4	3	4	3	3	3	3	3	3	3	3	3
3	3	4	4	3	3	3	3	2	2	2	2	4	3	4	3	4	3	3	3	3	3	3
3	3	4	4	3	3	3	3	5	5	5	5	4	4	4	4	4	4	4	4	3	3	3
4	3	2	3	3	3	4	4	4	5	5	5	4	4	3	3	3	3	3	3	4	3	3
3	3	2	3	3	3	5	4	3	3	3	3	3	2	3	2	3	2	3	2	2	3	4
3	4	3	3	3	2	4	4	2	3	3	3	3	3	3	3	4	3	4	4	3	4	4
3	3	3	3	3	3	4	4	3	3	3	3	4	4	4	4	4	3	3	4	4	2	4
3	3	3	4	2	2	4	5	3	4	3	5	4	5	4	4	5	5	3	4	1	1	2
2	2	4	3	3	4	4	4	3	3	2	3	2	3	4	2	3	2	4	3	1	1	1
3	4	3	3	3	2	4	4	2	2	2	2	3	3	4	3	3	4	3	3	3	3	3
3	3	3	3	4	4	3	3	2	2	2	2	3	3	3	3	3	3	3	3	3	3	2
3	3	4	4	2	2	4	4	2	3	3	3	3	2	3	2	3	4	4	5	4	4	4
2	2	3	3	5	3	4	4	2	2	2	2	2	2	3	3	2	3	2	3	3	3	3
3	2	3	4	3	3	4	4	2	2	2	2	5	4	4	4	5	5	5	4	4	3	3
2	2	4	4	3	2	5	4	2	2	1	1	4	4	4	4	4	4	4	3	4	4	4
3	4	5	4	1	1	4	4	2	1	1	3	1	2	2	2	3	3	2	2	5	5	5
3	4	4	4	3	2	3	3	1	3	2	2	1	2	2	3	1	1	3	2	4	4	5
3	3	3	3	3	3	4	4	2	3	1	1	2	2	3	2	3	3	2	2	3	5	4
3	3	4	3	3	2	4	4	2	2	3	2	4	5	5	5	4	4	3	3	3	2	2
3	3	3	3	3	2	5	4	3	3	2	2	4	3	4	3	3	3	3	3	4	3	3
2	2	3	3	5	3	4	4	2	2	2	1	4	4	3	4	3	4	3	4	4	3	4
3	2	3	3	3	2	5	5	3	2	2	2	2	3	2	4	4	4	3	4	3	3	3
3	4	3	4	3	3	3	3	3	3	3	3	2	3	3	4	4	4	4	3	4	4	4
3	3	2	2	4	3	5	4	4	4	5	5	3	4	3	4	3	4	4	4	2	1	2
2	2	4	3	3	4	4	4	4	4	3	4	3	3	3	3	3	3	3	3	4	3	4
3	3	3	3	3	2	5	4	4	4	3	3	4	4	4	3	5	4	4	3	4	3	4
3	2	3	3	3	2	5	5	3	2	2	2	2	3	2	4	4	4	3	4	3	3	3
3	3	2	3	3	3	5	4	3	3	3	3	3	2	3	2	3	2	3	2	2	3	4
3	2	3	3	3	2	5	5	3	2	2	2	2	3	2	4	4	4	3	4	3	3	3
2	2	3	3	5	3	4	4	2	2	2	2	2	2	3	3	2	3	2	3	3	3	3
3	3	3	3	3	3	5	4	2	3	2	2	4	4	3	4	3	4	3	3	4	4	4
3	3	4	4	3	3	4	3	5	5	5	5	4	4	4	4	4	4	4	4	3	3	3
3	4	4	3	2	2	5	4	4	3	5	5	4	4	5	4	4	5	4	5	2	2	3
3	4	4	4	2	2	4	4	4	5	5	4	5	5	4	4	4	4	5	4	1	2	2
3	3	4	4	2	2	5	4	2	2	1	1	1	2	1	2	1	2	3	1	3	2	2
3	3	4	4	3	2	4	4	3	3	2	2	5	5	5	5	5	4	5	4	4	4	4
3	3	4	4	3	2	4	4	2	2	2	2	4	4	4	4	4	4	3	3	3	3	3
3	3	4	4	2	3	4	4	3	3	3	3	5	3	5	5	5	5	3	5	4	3	4
3	3	4	4	3	2	4	4	4	4	3	2	4	5	4	4	4	4	4	4	4	3	4
3	3	3	3	3	3	5	4	2	2	2	3	3	3	2	3	3	2	2	4	4	3	3
3	3	3	4	3	3	4	4	3	3	5	4	3	4	3	4	5	4	5	4	1	1	2
3	3	4	4	4	3	3	3	5	3	5	4	4	3	4	4	3	3	4	4	2	1	2
3	3	4	4	3	3	3	4	1	2	1	2	3	2	3	2	3	2	3	2	3	4	3
3	3	4	3	3	3	4	4	3	2	3	2	4	5	4	5	4	5	5	4	4	3	3
4	3	4	4	2	2	4	4	2	2	2	2	4	3	4	3	3	4	3	4	3	3	4
3	3	4	4	2	3	4	4	1	1	2	1	3	4	4	4	4	4	4	3	4	3	2
3	3	3	3	4	4	4	3	2	2	2	2	3	2	3	2	3	3	3	3	3	3	4
3	4	4	4	2	2	4	4	2	4	4	4	3	3	3	3	3	4	4	4	4	3	3
3	4	3	3	3	3	4	4	3	3	3	3	4	4	4	4	4	4	4	4	4	4	4
3	3	4	4	3	3	3	4	1	1	2	2	4	2	2	4	4	4	4	4	4	3	4
3	3	4	4	2	3	4	4	4	4	3	5	5	4	5	4	4	5	4	4	1	1	2
3	4	3	3	3	3	4	4	5	4	5	4	5	5	3	4	4	4	4	4	3	3	2
3	4	4	4	2	2	4	4	2	2	2	2	3	3	3	3	3	3	3	3	4	4	3
3	3	4	4	3	3	3	4	2	2	2	2	3	4	4	4	3	4	3	3	3	3	3
3	3	4	4	3	3	3	4	2	3	2	2	3	4	3	4	3	4	4	3	3	3	3
3	3	4	4	2	3	4	4	2	2	1	2	4	5	4	5	5	4	4	4	4	5	3
3	3	4	4	3	3	3	4	1	2	1	2	3	2	3	2	3	2	3	2	3	4	3
3	4	4	4	2	2	4	4	2	2	2	2	3	3	3	3	3	3	3	3	4	4	3
4	4	3	3	3	3	4	4	3	3	2	3	3	3	3	3	3	3	3	2	3	3	3
4	3	4	4	2	2	4	5	2	2	2	2	4	4	4	4	4	4	4	4	4	3	4
3	3	5	5	2	2	4	4	2	3	4	4	4	3	5	4	5	5	4	5	3	1	2
3	4	3	3	3	3	4	5	2	2	2	1	1	2	2	2	2	3	3	1	4	5	5
4	4	3	2	3	3	4	5	4	4	4	4	4	5	4	4	4	5	5	4	4	2	2
3	3	4	4	3	3	4	4	3	3	3	3	5	5	5	5	5	5	4	4	3	2	2
4	2	3	3	5	3	4	4	3	3	4	4	2	2	2	2	2	2	2	2	4	4	4
3	4	4	5	3	3	3	3	2	2	2	2	3	3	3	3	4	4	4	3	4	4	4
3	4	4	4	3	3	4	3	3	4	4	5	5	5	3	4	5	4	5	4	3	2	2
3	3	4	4	3	2	4	5	4	3	5	4	5	4	5	4	3	4	5	5	1	1	2
4	3	3	3	3	3	4	5	4	4	4	2	4	3	4	3	3	4	3	3	4	4	4
3	2	4	4	3	3	5	4	2	2	2	2	4	4	4	4	2	4	2	2	4	3	4
3	3	4	4	2	4	4	4	1	2	1	2	3	3	3	3	4	4	2	2	3	2	3
4	4	4	4	1	3	4	4	3	2	2	4	4	4	4	4	5	5	5	4	5	5	5
3	3	3	3	4	3	5	4	2	2	1	1	4	3	4	3	3	3	3	3	4	3	4
4	4	3	3	4	2	4	4	2	2	2	1	3	3	2	3	1	3	1	3	4	4	4
3	4	4	4	3	3	4	3	2	2	2	2	2	2	2	3	2	3	2	3	3	3	4
3	3	4	4	3	3	4	4	3	5	4	4	3	3	3	2	2	1	2	1	5	4	5
3	3	4	5	2	3	4	4	3	3	2	2	4	4	4	4	4	4	4	4	3	3	4
4	3	3	4	3	2	4	5	2	2	2	2	4	4	4	4	4	4	3	4	4	3	3
3	3	4	4	4	2	4	4	2	3	3	2	4	3	3	3	3	4	3	4	3	2	3
3	4	4	4	4	3	3	3	4	4	3	3	2	2	2	2	2	2	2	2	3	3	3
2	4	4	3	3	4	4	4	4	4	3	4	3	3	4	3	3	4	4	3	4	3	4
4	3	2	2	4	4	4	5	5	5	5	4	4	4	4	4	3	4	3	3	4	4	4
3	3	4	3	4	3	4	4	2	2	2	2	4	4	4	4	4	4	2	3	3	3	3
3	3	4	4	3	3	4	4	2	3	2	2	4	4	4	4	3	4	3	3	3	3	3
3	4	4	4	2	3	4	4	4	3	4	4	4	3	4	5	4	4	5	4	2	3	1
3	3	4	4	3	3	4	4	2	2	2	2	4	4	4	4	4	3	3	4	3	4	4
4	3	3	3	3	3	4	5	4	4	4	3	3	3	3	3	2	3	2	3	4	4	4
4	3	3	3	3	3	4	5	4	4	4	3	3	3	3	3	2	3	2	4	4	4	4
4	3	2	2	4	4	4	5	5	5	5	4	4	4	4	4	3	4	3	3	4	4	4
3	3	4	3	4	3	4	4	2	2	2	2	4	4	4	4	4	4	2	3	3	3	3
3	4	4	5	3	3	3	3	2	2	2	2	3	3	3	3	4	4	4	3	4	4	4
3	4	4	4	2	3	4	4	4	3	4	4	4	3	4	5	4	4	5	4	2	3	1
3	4	4	4	3	3	4	4	4	4	2	4	4	5	4	5	4	5	4	5	3	2	2
4	3	4	4	3	3	4	4	2	2	1	1	4	5	5	4	4	4	4	4	3	4	4
4	4	3	3	4	3	4	4	4	4	4	3	5	5	4	4	3	4	3	4	1	1	3
4	3	4	4	3	3	4	4	3	3	3	4	4	4	5	5	4	4	4	4	4	4	4
4	3	4	4	3	3	4	4	2	3	3	3	4	4	4	4	4	4	3	4	4	4	4
4	3	3	3	3	4	4	5	5	2	3	3	5	5	4	3	5	3	5	3	1	3	3
3	3	4	4	3	4	4	4	2	1	2	1	3	4	3	4	4	3	3	3	4	3	4
3	3	4	4	3	4	4	4	2	2	1	1	4	3	3	5	3	4	5	2	3	3	2
3	4	4	3	3	3	5	4	2	2	2	2	3	3	2	3	3	2	3	2	4	2	4
4	4	3	3	4	2	4	5	2	2	2	2	3	4	3	3	3	4	4	3	2	3	2
4	3	4	4	3	3	4	4	3	3	3	3	3	4	3	3	4	3	3	4	4	4	5
2	3	5	5	3	4	4	3	2	1	1	1	3	4	4	3	5	5	3	5	5	4	5
4	3	3	3	5	3	4	4	1	1	1	1	3	3	4	4	3	3	3	4	3	3	3
3	3	4	4	3	4	4	4	3	2	2	1	4	3	3	5	5	5	3	3	3	2	2
5	3	4	4	2	2	5	4	1	2	1	2	4	4	4	4	3	3	3	3	4	3	3
3	4	5	5	2	4	3	3	2	2	1	1	3	3	3	3	3	3	3	3	3	3	3
2	3	5	5	3	4	4	3	3	3	4	3	4	4	4	4	3	3	4	4	3	4	3
4	5	3	3	3	3	4	4	3	3	3	2	4	4	4	4	3	4	3	4	3	4	4
3	3	4	4	3	3	5	4	2	2	2	2	3	3	3	3	2	3	3	3	2	3	2
3	3	4	4	3	4	4	4	2	3	3	3	5	4	5	4	5	4	3	5	3	3	3
3	3	4	4	3	4	4	4	2	2	2	2	4	5	4	5	4	4	4	4	4	3	3
3	2	4	4	4	3	5	4	2	2	2	2	4	4	4	4	4	4	4	2	4	4	4
4	5	3	3	3	3	4	4	3	3	3	2	4	4	4	4	3	4	3	4	3	4	4
2	3	5	5	3	4	4	3	2	1	1	1	3	4	4	3	5	5	3	5	5	4	5
4	3	4	4	3	3	4	4	2	2	1	1	4	5	5	4	4	4	4	4	3	4	4
3	3	4	4	3	4	4	4	2	1	2	1	3	4	3	4	4	3	3	3	4	3	4
3	4	4	4	3	4	4	4	5	4	4	2	4	4	4	2	4	3	4	3	2	3	1
4	4	3	3	4	4	4	4	4	4	3	3	4	4	4	4	4	3	4	3	4	3	3
3	3	4	4	3	3	5	5	3	3	2	2	4	5	4	5	4	4	3	3	3	3	3
3	3	4	5	3	4	4	4	2	2	4	4	4	5	5	5	5	4	5	5	1	2	2
3	2	5	5	3	3	5	4	4	4	3	3	4	5	5	4	5	4	5	5	2	3	2
3	5	2	4	4	4	4	4	3	2	4	3	3	4	3	4	3	3	3	4	1	1	1
4	4	4	4	3	2	5	4	2	2	2	4	4	4	3	4	3	4	4	3	4	4	3
3	3	4	4	4	4	4	4	1	2	1	2	4	5	4	3	5	4	3	4	4	3	3
4	3	4	4	3	4	5	3	3	3	3	1	2	4	1	3	1	1	1	2	5	4	5
4	4	4	4	2	4	4	4	3	3	2	3	4	4	4	4	4	4	3	3	4	3	3
3	3	4	4	3	3	5	5	2	2	1	1	4	3	3	4	4	4	3	3	3	3	4
3	4	4	4	3	3	4	5	2	2	2	1	1	1	2	2	3	3	3	2	4	4	4
3	3	3	3	4	5	4	5	5	4	4	3	5	5	4	4	4	5	5	4	2	3	2
2	4	4	3	4	5	4	4	2	2	1	2	2	3	3	1	3	3	1	1	4	4	5
4	3	3	3	4	4	4	5	5	4	5	4	5	4	5	4	5	4	5	5	3	2	2
3	3	4	4	4	4	4	4	5	4	3	4	4	5	5	4	4	4	5	5	2	2	1
4	3	3	3	4	4	4	5	5	5	4	4	5	4	4	4	5	4	5	4	3	3	3
3	3	4	4	3	3	5	5	2	2	1	1	4	2	4	2	3	3	3	3	3	3	3
4	4	4	4	2	4	4	4	3	3	2	3	4	4	4	4	4	4	3	3	3	3	3
4	3	3	3	4	4	4	5	4	5	5	5	4	5	5	4	5	4	5	4	3	3	2
3	3	4	4	4	4	4	4	2	2	2	2	5	5	5	5	5	3	3	5	4	4	4
4	4	4	4	2	3	5	4	2	2	1	1	4	4	4	4	4	4	3	3	4	3	3
4	4	3	3	4	4	5	4	3	3	3	3	4	4	3	4	3	4	3	4	4	4	4
5	4	4	4	3	2	4	5	3	3	2	2	5	5	5	5	5	5	5	5	3	3	3
3	4	5	5	3	3	4	4	3	5	5	5	2	3	2	3	3	3	4	5	3	3	2
3	3	5	5	3	3	5	4	3	2	2	3	4	5	4	3	3	2	2	5	5	5	3
4	3	4	4	3	5	4	4	1	1	1	1	4	4	4	4	4	4	4	4	3	3	3
4	3	5	5	3	3	4	4	1	1	1	1	4	4	4	4	3	4	3	4	3	4	4
3	3	4	4	4	4	5	4	4	5	5	3	4	5	4	4	5	4	5	4	2	1	2
4	3	5	5	3	3	4	4	1	1	1	1	4	4	4	4	3	4	3	4	3	4	4
3	3	5	5	4	5	4	3	5	5	3	4	3	4	3	3	3	5	4	4	3	2	2
4	4	4	4	4	4	4	4	1	1	1	1	4	5	5	4	4	4	3	4	3	4	4
4	4	4	4	4	4	4	4	3	3	2	2	4	4	4	3	4	3	4	3	4	4	4
4	4	4	4	4	4	4	4	2	2	1	1	4	3	3	2	3	2	3	3	4	4	3
4	4	4	4	3	3	5	5	3	3	2	2	5	5	5	5	5	5	5	5	4	4	4
4	4	4	4	3	5	4	4	3	3	3	4	4	3	3	3	4	4	4	4	3	3	4
4	4	4	4	4	4	4	4	3	3	2	2	4	4	4	3	3	3	4	3	4	4	4
4	4	4	4	4	4	4	4	3	3	2	2	4	4	4	3	3	3	4	3	4	4	4
4	4	4	4	4	4	4	4	2	2	1	1	4	3	3	2	3	2	3	3	4	4	3
4	4	4	5	3	3	5	5	2	2	2	2	2	2	3	3	2	2	3	3	4	3	4
3	3	5	5	4	4	5	4	4	5	5	4	5	5	4	5	5	4	5	4	1	2	2
4	4	4	4	4	4	5	4	2	3	2	3	4	4	5	5	4	4	5	5	4	4	4
5	5	4	4	3	2	5	5	2	1	1	1	3	2	2	2	3	3	3	3	4	4	4
4	4	4	4	4	4	5	4	4	3	4	5	1	1	2	2	4	2	2	2	3	1	2
4	4	4	4	4	4	5	4	2	2	2	2	4	4	4	4	4	4	3	3	4	4	3
4	4	4	4	4	4	5	4	2	2	2	2	4	4	4	4	4	4	3	3	4	4	3
4	4	5	5	3	3	5	5	2	2	2	2	4	3	4	3	4	3	4	3	4	4	4
4	4	5	5	3	3	5	5	5	4	3	5	5	5	5	5	5	5	5	5	1	2	1
4	4	4	4	4	4	5	5	2	3	4	4	4	4	5	3	5	5	3	4	3	2	2
5	4	4	4	4	3	5	5	1	1	1	1	3	3	3	4	4	4	3	4	5	3	5
4	4	4	5	4	5	4	4	2	2	2	2	5	4	4	5	5	5	4	5	4	2	4
4	4	5	5	5	3	5	5	5	4	4	3	4	4	5	4	4	5	4	5	2	2	3
4	4	5	5	5	4	5	5	1	1	1	1	4	4	3	4	4	4	4	4	4	4	4
